# Supplementary material for: The inhibition of motor contagion induced by action observation
Source: PLoS One. 2018 Oct 17;13(10):e0205725. doi: 10.1371/journal.pone.0205725 (PMC6192637; doi:10.1371/journal.pone.0205725)
Supplement: S1 Table — (XLS) [file pone.0205725.s001.xls]

## Sheet: prediction_test
	The correct% of each participant during outcome prediction task in preliminary study.
	Condition	Observed direction	Sub.1	Sub.2	Sub.3	Sub.4	Sub.5	Sub.6
	Trunk strategy video (HP)	Left	0.2	0.4	0.6	0.6	0.4	0.4
		Center	0.6	0.8	0.4	0.6	0.2	0.8
		Right	0.6	0.2	0.4	0.4	0.6	0.6
		AVE	0.466667	0.466667	0.466667	0.533333	0.4	0.6
	Step strategy vide (EP)	Left	0.8	1	0.8	1	1	1
		Center	0.8	0.8	1	0.6	0.8	0.6
		Right	0.8	0.8	1	0.8	1	1
		AVE	0.8	0.866667	0.933333	0.8	0.933333	0.866667

## Sheet:  Exp1 hammer direction
	Throw direction and subtracted value in each observation condition in Experiment 1.
	Average	Throw direction (deg)							Subtracted value (deg)
	Participants	normal	Trunk strategy (HP)			Step strategy (EP)			Trunk strategy (HP)			Step strategy (EP)
			left	center	right	left	center	right	left	center	right	left	center	right
	sub1	2.4	-4	5	8.8	-6.6	4.4	16	-6.4	2.6	6.4	-9	2	13.6
	sub2	2.3	-1	5.4	11	-4.6	2.6	9.4	-3.3	3.1	8.7	-6.9	0.3	7.1
	sub3	2.5	-0.6	4.6	5.2	-3.2	2.8	9.8	-3.1	2.1	2.7	-5.7	0.3	7.3
	sub4	3.7	7	-4	7.6	-5	2	6	3.3	-7.7	3.9	-8.7	-1.7	2.3
	sub5	4.7	3.4	2.6	1.2	-6.2	2	12.8	-1.3	-2.1	-3.5	-10.9	-2.7	8.1
	sub6	3.3	2	5.2	0.6	-3	1.8	9.4	-1.3	1.9	-2.7	-6.3	-1.5	6.1
	Median	Throw direction (deg)							Subtracted value (deg)
	Participants	normal	Trunk strategy (HP)			Step strategy (EP)			Trunk strategy (HP)			Step strategy (EP)
			left	center	right	left	center	right	left	center	right	left	center	right
	sub1	2.5	-10	5	9	-8	3	16	-12.4	2.6	6.6	-10.4	0.6	13.6
	sub2	1.5	0	5	10	-7	6	9	-2.3	2.7	7.7	-9.3	3.7	6.7
	sub3	3.5	0	6	5	-3	5	10	-2.5	3.5	2.5	-5.5	2.5	7.5
	sub4	2.5	6	-5	9	-9	2	14	2.3	-8.7	5.3	-12.7	-1.7	10.3
	sub5	9.5	3	4	5	-7	2	16	-1.7	-0.7	0.3	-11.7	-2.7	11.3
	sub6	2	1	6	1	-2	2	12	-2.3	2.7	-2.3	-5.3	-1.3	8.7
	SD	Throw direction (deg)							Subtracted value (deg)
	Participants	normal	Trunk strategy (HP)			Step strategy (EP)			Trunk strategy (HP)			Step strategy (EP)
			left	center	right	left	center	right	left	center	right	left	center	right
	sub1	6.9634	9.66954	4.84768	6.05805	10.0648	6.10737	4.74342	9.66954	4.84768	6.05805	10.0648	6.10737	4.74342
	sub2	6.70075	7.10634	1.81659	7.87401	7.4027	6.30872	4.72229	7.10634	1.81659	7.87401	7.4027	6.30872	4.72229
	sub3	6.65415	5.68331	2.19089	2.86356	6.76018	7.39594	8.28855	5.68331	2.19089	2.86356	6.76018	7.39594	8.28855
	sub4	8.2334	7.58288	3.80789	6.84105	9.02774	5.43139	15.2151	7.58288	3.80789	6.84105	9.02774	5.43139	15.2151
	sub5	10.688	4.50555	5.98331	7.22496	8.52643	3.39116	7.36206	4.50555	5.98331	7.22496	8.52643	3.39116	7.36206
	sub6	8.00069	5	1.64317	10.1637	8.3666	6.22093	11.6319	5	1.64317	10.1637	8.3666	6.22093	11.6319

## Sheet: Exp1 step location
	Step location (x-axis in final step) and subtracted value in each observation condition in Experiment 1.
	Average	Step location (cm)							Subtracted value (cm)
	Participants	normal	Trunk strategy (HP)			Step strategy (EP)			Trunk strategy (HP)			Step strategy (EP)
			left	center	right	left	center	right	left	center	right	left	center	right
	sub1	33.9819	38.9762	38.6312	39.2923	28.9762	38.615	38.9761	-4.99437	-4.64934	-5.31044	5.00571	-4.6331	-4.99428
	sub2	36.888	39.225	29.57	38.9088	29.225	39.5863	39.225	-2.33699	7.31802	-2.02078	7.66297	-2.69825	-2.337
	sub3	32.1272	45.8345	44.621	35.8349	25.8349	40.3817	45.8348	-13.7073	-12.4938	-3.70771	6.29229	-8.25445	-13.7076
	sub4	38.6916	34.3469	35.5508	34.8692	24.337	35.7903	34.3371	4.34464	3.1408	3.82235	14.3546	2.90126	4.3545
	sub5	45.024	38.0552	38.391	37.523	28.0552	29.4311	30.4071	6.96887	6.63307	7.50103	16.9689	15.593	14.617
	sub6	37.4938	41.7396	41.3977	39.8341	28.7336	24.3577	29.3816	-4.24573	-3.90391	-2.34026	8.76018	13.1361	8.11221
	Median	Step location (cm)							Subtracted value (cm)
	Participants	normal	Trunk strategy (HP)			Step strategy (EP)			Trunk strategy (HP)			Step strategy (EP)
			left	center	right	left	center	right	left	center	right	left	center	right
	sub1	32.9981	32.733	33.8256	38.0051	26.4679	38.8375	39.7073	1.2489	0.156279	-4.02327	7.51399	-4.85565	-5.72542
	sub2	35.8551	42.2672	29.4999	38.4937	28.7087	38.5793	38.6355	-5.37921	7.38808	-1.60573	8.17932	-1.69132	-1.74753
	sub3	32.0117	39.3313	39.9848	35.8016	27.0429	39.2584	43.38	-7.20406	-7.85752	-3.67436	5.08437	-7.13116	-11.2528
	sub4	36.171	35.82	37.4628	37.4938	24.6084	33.5284	35.8002	2.87154	1.22879	1.19781	14.0832	5.16317	2.89138
	sub5	45.47	38.3711	39.7839	38.5141	26.645	29.8732	34.2615	6.65297	5.24013	6.50993	18.379	15.1509	10.7626
	sub6	36.4687	38.6852	39.756	36.7765	28.6577	21.6179	29.1061	-1.19141	-2.26218	0.717281	8.83611	15.8759	8.38774
	SD	Step location (cm)							Subtracted value (cm)
	Participants	normal	Trunk strategy (HP)			Step strategy (EP)			Trunk strategy (HP)			Step strategy (EP)
			left	center	right	left	center	right	left	center	right	left	center	right
	sub1	7.25161	21.6652	17.4858	8.55346	6.17858	3.35073	1.65667	21.6652	17.4858	8.55346	6.17858	3.35073	1.65667
	sub2	5.95771	15.3356	4.08166	1.06376	0.931253	5.64383	7.66899	15.3356	4.08166	1.06376	0.931253	5.64383	7.66899
	sub3	6.70034	17.9627	12.2505	2.2983	8.20161	2.28076	11.3551	17.9627	12.2505	2.2983	8.20161	2.28076	11.3551
	sub4	7.40584	3.52436	4.19454	10.0339	3.89628	8.95116	4.03239	3.52436	4.19454	10.0339	3.89628	8.95116	4.03239
	sub5	7.71226	1.05196	15.2975	15.1769	4.68026	4.84795	8.83321	1.05196	15.2975	15.1769	4.68026	4.84795	8.83321
	sub6	8.789	14.0219	4.84798	14.7596	3.7769	10.1365	3.18389	14.0219	4.84798	14.7596	3.7769	10.1365	3.18389

## Sheet: Exp1 trunk angle
	Trunk twist angle and subtracted value in each observation condition in Experiment 1.
	Average	Trunk twist angle (deg)							Subtracted value (deg)
	Participants	normal	Trunk strategy (HP)			Step strategy (EP)			Trunk strategy (HP)			Step strategy (EP)
			left	center	right	left	center	right	left	center	right	left	center	right
	sub1	17.3743	20.3791	22.1651	20.6422	12.5119	20.5917	21.5923	-3.00483	-4.79078	-3.26789	4.86246	-3.21736	-4.21794
	sub2	22.0673	21.664	23.2855	23.3526	22.41	24.2206	26.3892	0.403272	-1.21821	-1.28531	-0.342663	-2.15333	-4.32185
	sub3	20.38	22.5628	20.0655	23.0787	17.9883	21.2918	26.7829	-2.18277	0.314509	-2.69875	2.39166	-0.911809	-6.40289
	sub4	27.257	25.072	28.2977	29.1551	27.474	27.7909	32.6612	2.18503	-1.04076	-1.89809	-0.217036	-0.533906	-5.4042
	sub5	18.1881	19.9307	18.8267	21.1409	13.2211	19.3306	24.0059	-1.74261	-0.63863	-2.9528	4.96693	-1.14254	-5.8178
	sub6	22.2687	21.817	23.5868	30.3456	18.4785	23.8872	27.5905	0.451721	-1.31813	-8.07692	3.79016	-1.61854	-5.32181
	Median	Trunk twist angle (deg)							Subtracted value (deg)
	Participants	normal	Trunk strategy (HP)			Step strategy (EP)			Trunk strategy (HP)			Step strategy (EP)
			left	center	right	left	center	right	left	center	right	left	center	right
	sub1	17.6717	20.2738	22.8418	20.9805	11.5202	20.9602	21.5372	-2.89951	-5.46747	-3.60617	5.8541	-3.58591	-4.16288
	sub2	19.8079	21.3595	22.9373	23.9944	21.9697	23.862	25.8631	0.707848	-0.869956	-1.92711	0.0975741	-1.79472	-3.7958
	sub3	21.0648	22.7683	20.3626	24.87	17.7411	21.3957	27.8449	-2.38832	0.0174003	-4.49002	2.63889	-1.01573	-7.46495
	sub4	27.8508	25.184	28.544	28.8777	29.8598	28.5629	32.9972	2.07298	-1.28702	-1.62075	-2.60279	-1.3059	-5.74021
	sub5	18.4872	19.5535	17.9096	20.7108	12.9037	20.1943	21.8939	-1.36543	0.278487	-2.52272	5.28436	-2.00621	-3.70588
	sub6	21.7947	21.5129	22.8915	29.8597	17.8074	23.7662	27.9803	0.755819	-0.622796	-7.59098	4.46126	-1.49753	-5.71159
	SD	Trunk twist angle (deg)							Subtracted value (deg)
	Participants	normal	Trunk strategy (HP)			Step strategy (EP)			Trunk strategy (HP)			Step strategy (EP)
			left	center	right	left	center	right	left	center	right	left	center	right
	sub1	4.0708	1.63585	1.58046	1.3747	2.22497	2.06156	1.01427	1.63585	1.58046	1.3747	2.22497	2.06156	1.01427
	sub2	4.08563	1.33282	1.69263	2.20518	1.14115	1.09425	1.25314	1.33282	1.69263	2.20518	1.14115	1.09425	1.25314
	sub3	2.34696	1.37943	2.11218	2.9506	1.82583	1.79816	2.9335	1.37943	2.11218	2.9506	1.82583	1.79816	2.9335
	sub4	1.74123	1.66756	0.840944	0.59914	3.75342	2.22153	2.87702	1.66756	0.840944	0.59914	3.75342	2.22153	2.87702
	sub5	2.32596	2.62349	2.72825	2.67049	2.2818	1.55445	3.70181	2.62349	2.72825	2.67049	2.2818	1.55445	3.70181
	sub6	1.66116	1.34694	1.65286	1.79777	1.67739	0.65728	2.5006	1.34694	1.65286	1.79777	1.67739	0.65728	2.5006

## Sheet:  Exp2 hammer direction
	Throw direction and subtracted value in each observation condition in Experiment 2.
	Average	Throw direction (deg)							Subtracted value (deg)
	Participants	normal	Self-focus			Non-self-focus			Self-focus			Non-self-focus
			left	center	right	left	center	right	left	center	right	left	center	right
	sub1	2.4	0.4	3	2	-2.8	3.2	5.8	-2	0.6	-0.4	-5.2	0.8	3.4
	sub2	2.3	2.8	1.8	2.8	-1.8	1.4	6	0.5	-0.5	0.5	-4.1	-0.9	3.7
	sub3	2.5	1.8	0.6	0.8	-4.4	3.4	4.2	-0.7	-1.9	-1.7	-6.9	0.9	1.7
	sub4	3.7	2.4	2.2	1.4	-2.8	0.8	5.4	-1.3	-1.5	-2.3	-6.5	-2.9	1.7
	sub5	4.7	1.2	2.8	3.2	-2.6	3.6	4.8	-3.5	-1.9	-1.5	-7.3	-1.1	0.1
	sub6	3.3	4.6	2	3.2	-1.8	0.2	3.6	1.3	-1.3	-0.1	-5.1	-3.1	0.3
	Median	Throw direction (deg)							Subtracted value (deg)
	Participants	normal	Self-focus			Non-self-focus			Self-focus			Non-self-focus
			left	center	right	left	center	right	left	center	right	left	center	right
	sub1	2.5	1	3	2	-3	2	7	-1.4	0.6	-0.4	-5.4	-0.4	4.6
	sub2	1.5	3	4	3	5	2	6	0.7	1.7	0.7	2.7	-0.3	3.7
	sub3	3.5	2	2	2	-3	3	4	-0.5	-0.5	-0.5	-5.5	0.5	1.5
	sub4	2.5	2	3	1	-3	1	3	-1.7	-0.7	-2.7	-6.7	-2.7	-0.7
	sub5	9.5	3	2	3	-1	3	5	-1.7	-2.7	-1.7	-5.7	-1.7	0.3
	sub6	2	7	3	3	0	2	3	3.7	-0.3	-0.3	-3.3	-1.3	-0.3
	SD	Throw direction (deg)							Subtracted value (deg)
	Participants	normal	Self-focus			Non-self-focus			Self-focus			Non-self-focus
			left	center	right	left	center	right	left	center	right	left	center	right
	sub1	6.9634	2.88097	5.24404	3.74166	11.1221	3.34664	6.37966	2.88097	5.24404	3.74166	11.1221	3.34664	6.37966
	sub2	6.70075	3.76829	4.02492	1.48324	12.112	2.40832	3.08221	3.76829	4.02492	1.48324	12.112	2.40832	3.08221
	sub3	6.65415	5.35724	4.5607	6.26099	6.65582	2.07364	8.28855	5.35724	4.5607	6.26099	6.65582	2.07364	8.28855
	sub4	8.2334	2.07364	5.54076	2.88097	6.34035	3.89872	7.50333	2.07364	5.54076	2.88097	6.34035	3.89872	7.50333
	sub5	10.688	5.44977	1.30384	1.48324	4.72229	3.36155	1.78885	5.44977	1.30384	1.48324	4.72229	3.36155	1.78885
	sub6	8.00069	4.82701	3.67423	7.19027	7.52994	10.1341	3.28634	4.82701	3.67423	7.19027	7.52994	10.1341	3.28634
